# Supplementary material for: Cost-effectiveness analysis of irinotecan hydrochloride liposome in combination with 5-fluorouracil and leucovorin in locally advanced or metastatic pancreatic ductal adenocarcinoma
Source: Front Pharmacol. 2025 Nov 12;16:1596658. doi: 10.3389/fphar.2025.1596658 (PMC12646928; doi:10.3389/fphar.2025.1596658)
Supplement: Supplementary file 1 [file Table2.xlsx]

## Sheet: IPD T
i	Trisk	Lower	Upper	Nrisk
1	0	1	6	149
2	3	7	12	125
3	6	13	18	86
4	9	19	24	42
5	12	25	30	21
6	15	31	36	7
7	18	37	42	3
8	21	43	49	1
