# Supplementary material for: Cost-effectiveness analysis of irinotecan hydrochloride liposome in combination with 5-fluorouracil and leucovorin in locally advanced or metastatic pancreatic ductal adenocarcinoma
Source: Front Pharmacol. 2025 Nov 12;16:1596658. doi: 10.3389/fphar.2025.1596658 (PMC12646928; doi:10.3389/fphar.2025.1596658)
Supplement: Supplementary file 2 [file Table3.xlsx]

## Sheet: P
k	Tk	S
1	0	1
2	0.5	0.99122
3	1	0.985366
4	1.29607	0.949749
5	1.5	0.914393
6	2	0.849274
7	2.5	0.800983
8	3	0.748302
9	3.5	0.688304
10	3.73867	0.650754
11	4	0.607819
12	4.5	0.560992
13	5	0.500994
14	5.48338	0.469849
15	5.78248	0.429648
16	6	0.404523
17	6.5	0.376608
18	7	0.350268
19	7.5	0.334903
20	8	0.334903
21	8.5	0.313684
22	9	0.284417
23	9.5	0.236126
24	10	0.218565
25	10.5	0.186371
26	11	0.177591
27	11.5	0.165884
28	12	0.144666
29	12.5	0.135154
30	13	0.126374
31	13.5	0.11174
32	14	0.105887
33	14.5	0.105887
34	15	0.105887
35	15.5	0.105887
36	16	0.0554006
37	16.5	0.0554006
38	17	0.0554006
39	17.5	0.0554006
40	18	0.0554006
41	18.5	0.0554006
42	19	0.0554006
43	19.5	0.0554006
44	20	0.0554006
45	20.5	0.0554006
46	21	0.0554006
47	21.5	0.0554006
48	22	0.0554006
49	22.5	0.0554006
50	23	0.0554006
51	23.5	0.0554006
52	24	0.0554006
53	24.5	0.0554006
54	25	0.0554006
55	25.5	0.0554006
56	26	0.0554006
57	26.5	0.0554006
58	27	0.0554006
59	27.5	0.0554006
60	28	0.0554006
61	28.5	0.0554006
62	29	0.0554006
63	29.5	0.0554006
64	30	0.0554006
65	30.5	0.0554006
66	31	0.0554006
67	31.5	0.0554006
68	32	0.0554006
69	32.5	0.0502789
