# Supplementary material for: Cost-effectiveness analysis of irinotecan hydrochloride liposome in combination with 5-fluorouracil and leucovorin in locally advanced or metastatic pancreatic ductal adenocarcinoma
Source: Front Pharmacol. 2025 Nov 12;16:1596658. doi: 10.3389/fphar.2025.1596658 (PMC12646928; doi:10.3389/fphar.2025.1596658)
Supplement: Supplementary file 4 [file Table6.xlsx]

## Sheet: IPD T
i	Trisk	Lower	Upper	Nrisk
1	0	1	7	149
2	2	8	14	91
3	4	15	22	65
4	6	23	27	40
5	8	28	32	22
6	10	33	37	15
7	12	38	42	6
8	14	43	47	5
9	16	48	53	3
10	18	54	54	1
