# Supplementary material for: Cost-effectiveness analysis of irinotecan hydrochloride liposome in combination with 5-fluorouracil and leucovorin in locally advanced or metastatic pancreatic ductal adenocarcinoma
Source: Front Pharmacol. 2025 Nov 12;16:1596658. doi: 10.3389/fphar.2025.1596658 (PMC12646928; doi:10.3389/fphar.2025.1596658)
Supplement: Supplementary file 5 [file Table4.xlsx]

## Sheet: T
k	Tk	S
1	0	1
2	0.5	0.99122
3	1	0.985366
4	1.59517	0.962312
5	2	0.935612
6	2.5	0.884394
7	3	0.831714
8	3.5	0.798056
9	4	0.757082
10	4.5	0.718303
11	5	0.667817
12	5.5	0.614404
13	6	0.575625
14	6.5	0.552212
15	7	0.525139
16	7.5	0.492214
17	8	0.45124
18	8.5	0.402949
19	9	0.379535
20	9.5	0.359048
21	10	0.353195
22	10.5	0.322464
23	11	0.322464
24	11.5	0.293197
25	12	0.275636
26	12.5	0.248564
27	13	0.242711
28	13.5	0.215639
29	14	0.215639
30	14.5	0.201005
31	15	0.201005
32	15.5	0.198078
33	16	0.198078
34	16.5	0.162958
35	17	0.160031
36	17.5	0.160031
37	18	0.160031
38	18.5	0.160031
39	19	0.160031
40	19.5	0.160031
41	20	0.160031
42	20.5	0.160031
43	21	0.160031
44	21.5	0.160031
45	22	0.160031
46	22.5	0.160031
47	23	0.160031
48	23.5	0.160031
49	24	0.160031
