# Supplementary material for: Cost-effectiveness analysis of irinotecan hydrochloride liposome in combination with 5-fluorouracil and leucovorin in locally advanced or metastatic pancreatic ductal adenocarcinoma
Source: Front Pharmacol. 2025 Nov 12;16:1596658. doi: 10.3389/fphar.2025.1596658 (PMC12646928; doi:10.3389/fphar.2025.1596658)
Supplement: Supplementary file 6 [file Table1.xlsx]

## Sheet: IPD P
i	Trisk	Lower	Upper	Nrisk
1	0	1	7	149
2	3	8	15	114
3	6	16	21	63
4	9	22	27	33
5	12	28	33	14
6	15	34	39	7
7	18	40	45	1
8	21	46	51	1
9	24	52	57	1
10	27	58	63	1
11	30	64	69	1
