# Supplementary material for: Cost-effectiveness analysis of irinotecan hydrochloride liposome in combination with 5-fluorouracil and leucovorin in locally advanced or metastatic pancreatic ductal adenocarcinoma
Source: Front Pharmacol. 2025 Nov 12;16:1596658. doi: 10.3389/fphar.2025.1596658 (PMC12646928; doi:10.3389/fphar.2025.1596658)
Supplement: Supplementary file 7 [file Table5.xlsx]

## Sheet: IPD P
i	Trisk	Lower	Upper	Nrisk
1	0	1	12	149
2	2	13	17	38
3	4	18	23	16
4	6	24	27	7
5	8	28	30	5
6	10	31	31	2
7	12	32	33	2
