# Supplementary material for: Cost-effectiveness analysis of irinotecan hydrochloride liposome in combination with 5-fluorouracil and leucovorin in locally advanced or metastatic pancreatic ductal adenocarcinoma
Source: Front Pharmacol. 2025 Nov 12;16:1596658. doi: 10.3389/fphar.2025.1596658 (PMC12646928; doi:10.3389/fphar.2025.1596658)
Supplement: Supplementary file 8 [file Table7.xlsx]

## Sheet: P
k	Tk	S
1	0	1
2	0.4	0.987835
3	0.8	0.933851
4	1.02639	0.895695
5	1.2	0.835007
6	1.31965	0.707744
7	1.3783	0.645089
8	1.40762	0.569374
9	1.43695	0.49366
10	1.4956	0.431005
11	1.6	0.380326
12	1.78886	0.339659
13	2	0.295929
14	2.4	0.262474
15	2.8	0.197085
16	3.2	0.187201
17	3.6	0.168192
18	4	0.153746
19	4.22287	0.123267
20	4.4	0.0929188
21	4.8	0.0837948
22	5.2	0.0837948
23	5.6	0.0640261
24	6	0.0640261
25	6.4	0.0640261
26	6.8	0.059464
27	7.0088	0.0480617
28	8	0.0453014
29	8.24047	0.0404087
30	9.53079	0.0376293
31	10	0.0273692
32	12	0.0273692
33	12.3754	0.0251143
