# Supplementary material for: Cost-effectiveness analysis of irinotecan hydrochloride liposome in combination with 5-fluorouracil and leucovorin in locally advanced or metastatic pancreatic ductal adenocarcinoma
Source: Front Pharmacol. 2025 Nov 12;16:1596658. doi: 10.3389/fphar.2025.1596658 (PMC12646928; doi:10.3389/fphar.2025.1596658)
Supplement: Supplementary file 9 [file Table8.xlsx]

## Sheet: T
k	Tk	S
1	0	1
2	0.967742	0.968795
3	1.2	0.93233
4	1.31965	0.872235
5	1.40762	0.806972
6	1.46628	0.759983
7	1.6	0.733122
8	2	0.711833
9	2.4	0.68294
10	2.69795	0.660927
11	2.8	0.624394
12	2.90323	0.582624
13	3.2	0.545319
14	3.6	0.535435
15	4	0.530112
16	4.2522	0.49925
17	4.4	0.460161
18	4.8	0.45788
19	5.2	0.438872
20	5.48387	0.436747
21	5.6	0.41226
22	5.68915	0.374111
23	6	0.339268
24	6.4	0.334706
25	6.8	0.320259
26	7.2	0.308094
27	7.6	0.274639
28	8	0.264755
29	8.4	0.240424
30	8.8	0.216093
31	9.2	0.216093
32	9.6	0.201647
33	10	0.192523
34	10.4	0.191763
35	10.8	0.190242
36	11.2	0.159828
37	11.6	0.159828
38	12	0.135498
39	12.4	0.135498
40	12.8	0.116489
41	13.2	0.114208
42	13.6	0.114208
43	14	0.114208
44	14.4	0.114208
45	14.8	0.114208
46	15.2	0.114208
47	15.6	0.114208
48	16	0.114208
49	16.4	0.113448
50	16.6862	0.109228
51	16.8	0.0587037
52	17.2	0.0587037
53	17.6	0.0587037
54	18	0.0587037
